# Supplementary material for: Function and dynamics of the intrinsically disordered carboxyl terminus of β2 adrenergic receptor
Source: Nat Commun. 2023 Apr 10;14:2005. doi: 10.1038/s41467-023-37233-1 (PMC10085991; doi:10.1038/s41467-023-37233-1)
Supplement: Supplementary file 4 — Source Data [file 41467_2023_37233_MOESM4_ESM.xlsx]

## Sheet: Figure 1a
		Surface GPCR expression (relative to WT)
		Exp #1	Exp #2	Exp #3	Exp #4
	WT (40 ng)	38	34	31.2	43
	WT (80 ng)	100	100	100	100
	∆C346 (400 ng)	63.5	67.2	54.8	82.3
	∆C356 (400 ng)	30.5	35.4	16.3	39.3
	∆C378 (400 ng)	97.4	139.7	53.6	127.5

## Sheet: Figure 1b
		Mock			WT (40 ng)			WT (80 ng)			∆C346 (400 ng)			∆C356 (400 ng)			∆C378 (400 ng)
		Exp #1	Exp #2	Exp #3	Exp #1	Exp #2	Exp #3	Exp #1	Exp #2	Exp #3	Exp #1	Exp #2	Exp #3	Exp #1	Exp #2	Exp #3	Exp #1	Exp #2	Exp #3
Epinephrine (M)	0	1	1	1	1	1	1	1	1	1	1	1	1	1	1	1	1	1	1
	10^(-10)	0.996	0.992	1	0.98	0.985	0.988	1.001	0.983	0.993	0.973	0.951	0.974	0.975	0.945	0.976	0.979	0.961	0.983
	10^(-9)	0.985	0.992	0.991	0.956	0.92	0.939	0.951	0.913	0.935	0.868	0.828	0.86	0.86	0.821	0.864	0.882	0.851	0.881
	10^(-8)	0.978	0.983	0.988	0.879	0.832	0.846	0.858	0.82	0.837	0.752	0.719	0.751	0.744	0.711	0.758	0.775	0.75	0.783
	10^(-7)	0.979	0.986	0.992	0.799	0.759	0.762	0.768	0.717	0.745	0.641	0.61	0.645	0.64	0.605	0.643	0.666	0.64	0.666
	10^(-6)	0.977	0.977	0.99	0.745	0.711	0.705	0.701	0.65	0.672	0.563	0.545	0.567	0.566	0.548	0.571	0.578	0.567	0.582
	10^(-5)	0.983	0.972	0.985	0.731	0.688	0.688	0.675	0.632	0.651	0.532	0.523	0.537	0.536	0.527	0.549	0.547	0.543	0.558
	10^(-4)	0.991	0.975	0.984	0.729	0.691	0.679	0.662	0.623	0.632	0.514	0.507	0.523	0.521	0.523	0.531	0.533	0.524	0.542

## Sheet: Figure 1c
	Epinephrine	Relative Emax (%WT)
		Exp #1	Exp #2	Exp #3
	WT (40 ng)	78.8	82.9	87
	WT (80 ng)	100	100	100
	∆C346 (400 ng)	143.3	130	130.8
	∆C356 (400 ng)	141.4	126.5	127.7
	∆C378 (400 ng)	139.1	126.1	125.8
	Epinephrine	∆pE50 (WT = 0)
		Exp #1	Exp #2	Exp #3
	WT (40 ng)	0.067	0.168	0.12
	WT (80 ng)	0	0	0
	∆C346 (400 ng)	0.316	0.372	0.295
	∆C356 (400 ng)	0.408	0.49	0.315
	∆C378 (400 ng)	0.197	0.194	0.151

## Sheet: Figure 1d
		Mock			WT (40 ng)			WT (80 ng)			∆C346 (400 ng)			∆C356 (400 ng)			∆C378 (400 ng)
		Exp #1	Exp #2	Exp #3	Exp #1	Exp #2	Exp #3	Exp #1	Exp #2	Exp #3	Exp #1	Exp #2	Exp #3	Exp #1	Exp #2	Exp #3	Exp #1	Exp #2	Exp #3
Clenbuterol (M)	0	1	1	1	1	1	1	1	1	1	1	1	1	1	1	1	1	1	1
	10^(-10)	0.988	0.993	0.995	0.98	0.989	0.983	0.968	0.992	0.976	0.951	0.975	0.957	0.946	0.972	0.931	0.959	0.981	0.962
	10^(-9)	0.979	0.987	0.986	0.922	0.958	0.923	0.907	0.944	0.899	0.851	0.876	0.833	0.838	0.861	0.793	0.867	0.898	0.853
	10^(-8)	0.978	0.98	0.985	0.867	0.871	0.839	0.83	0.841	0.801	0.746	0.742	0.719	0.75	0.729	0.698	0.763	0.765	0.747
	10^(-7)	0.983	0.98	0.979	0.854	0.839	0.812	0.808	0.803	0.763	0.718	0.697	0.662	0.723	0.685	0.663	0.731	0.699	0.687
	10^(-6)	0.975	0.977	0.979	0.851	0.844	0.806	0.805	0.794	0.762	0.718	0.686	0.662	0.721	0.686	0.654	0.731	0.696	0.677
	10^(-5)	0.971	0.973	0.985	0.845	0.832	0.818	0.804	0.788	0.764	0.72	0.684	0.673	0.725	0.687	0.656	0.731	0.699	0.683
	10^(-4)	0.981	0.985	0.997	0.862	0.84	0.827	0.819	0.794	0.78	0.738	0.691	0.681	0.741	0.693	0.679	0.752	0.71	0.693

## Sheet: Figure 1e
	Clenbuterol	Relative Emax (%WT)
		Exp #1	Exp #2	Exp #3
	WT (40 ng)	77.6	76.8	78.9
	WT (80 ng)	100	100	100
	∆C346 (400 ng)	145.1	150.6	143
	∆C356 (400 ng)	143.9	150.3	145.7
	∆C378 (400 ng)	138.1	144.4	137.4
	Clenbuterol	∆pE50 (WT = 0)
		Exp #1	Exp #2	Exp #3
	WT (40 ng)	0.066	0.009	-0.017
	WT (80 ng)	0	0	0
	∆C346 (400 ng)	0.111	0.241	0.131
	∆C356 (400 ng)	0.222	0.345	0.384
	∆C378 (400 ng)	0.031	0.113	0.02

## Sheet: Figure 1f
Figure 1f	basal					Epi
	Gs	β2AR-s-CT + Gs	β2AR-s + Gs			Gs	β2AR-s-CT + Gs	β2AR-s + Gs
	100	98.7182	92.7519			100	41.6949	32.3385
	100	98.8382	93.2295			100	43.1084	32.0875
	100	96.7013	90.0471			100	45.1599	31.5893
	100	99.5442	94.4337			100	41.6321	30.554

## Sheet: Figure 2b
			ISO		148C-378C ISO/Gs/GDP		148C-378C ISO/Gs/GDP-GTP		WT ISO/Gs/Apyrase
		-0.2	0.000443427	-0.2	0.00100374	-0.2	0.000521099	-0.2	0
		-0.19	0.000147809	-0.19	0.000752808	-0.19	0.000521099	-0.19	0.000496399
		-0.18	0.000739045	-0.18	0.000752808	-0.18	0	-0.18	0.000496399
		-0.17	0.000739045	-0.17	0.000752808	-0.17	0.0010422	-0.17	0.000496399
		-0.16	0.000886854	-0.16	0.000501872	-0.16	0.0010422	-0.16	0.000496399
		-0.15	0.00103	-0.15	0.00125468	-0.15	0	-0.15	0.000496399
		-0.14	0.000886854	-0.14	0.00225842	-0.14	0.0010422	-0.14	0
		-0.13	0.00103	-0.13	0.00250936	-0.13	0.000521099	-0.13	0.000496399
		-0.12	0.00103	-0.12	0.00426591	-0.12	0.0031266	-0.12	0.00248199
		-0.11	0.00133	-0.11	0.00426591	-0.11	0.0020844	-0.11	0.000496399
		-0.1	0.00222	-0.1	0.00451685	-0.1	0.0026055	-0.1	0.00397119
		-0.09	0.00163	-0.09	0.00451685	-0.09	0.00416879	-0.09	0.00397119
		-0.08	0.00266	-0.08	0.0035131	-0.08	0.0020844	-0.08	0.00198559
		-0.07	0.00458	-0.07	0.00401498	-0.07	0.00573209	-0.07	0.00446759
		-0.06	0.00399	-0.06	0.0062734	-0.06	0.0036477	-0.06	0.00347479
		-0.05	0.00517	-0.05	0.00953557	-0.05	0.00885869	-0.05	0.00744598
		-0.04	0.00695	-0.04	0.0105393	-0.04	0.00937979	-0.04	0.00694958
		-0.03	0.0065	-0.03	0.00928463	-0.03	0.010422	-0.03	0.0129064
		-0.02	0.00961	-0.02	0.0127977	-0.02	0.0166752	-0.02	0.0119136
		-0.01	0.00769	-0.01	0.0132996	-0.01	0.0171963	-0.01	0.0163812
		0	0.01256	0	0.0145543	0	0.0218862	0	0.0198559
		0.01	0.01227	0.01	0.0238389	0.01	0.0203229	0.01	0.0238271
		0.02	0.01375	0.02	0.0203258	0.02	0.020844	0.02	0.0268055
		0.03	0.01744	0.03	0.0291086	0.03	0.0317871	0.03	0.0332587
		0.04	0.01833	0.04	0.027352	0.04	0.0255339	0.04	0.0382227
		0.05	0.04198	0.05	0.0519438	0.05	0.0844181	0.05	0.0744598
		0.06	0.07346	0.06	0.0690074	0.06	0.11829	0.06	0.125589
		0.07	0.06844	0.07	0.0805505	0.07	0.11829	0.07	0.113675
		0.08	0.07583	0.08	0.0893332	0.08	0.120374	0.08	0.133531
		0.09	0.07228	0.09	0.109157	0.09	0.111515	0.09	0.12956
		0.1	0.06784	0.1	0.100625	0.1	0.101093	0.1	0.134524
		0.11	0.07184	0.11	0.125719	0.11	0.0990089	0.11	0.151898
		0.12	0.0742	0.12	0.139269	0.12	0.089108	0.12	0.170265
		0.13	0.07642	0.13	0.161101	0.13	0.10422	0.13	0.176222
		0.14	0.06548	0.14	0.173648	0.14	0.0990089	0.14	0.190617
		0.15	0.07819	0.15	0.22258	0.15	0.105783	0.15	0.255645
		0.16	0.07464	0.16	0.2414	0.16	0.102135	0.16	0.269048
		0.17	0.07937	0.17	0.288827	0.17	0.110994	0.17	0.321666
		0.18	0.08011	0.18	0.325715	0.18	0.112036	0.18	0.359393
		0.19	0.08588	0.19	0.398988	0.19	0.119853	0.19	0.411514
		0.2	0.09637	0.2	0.479037	0.2	0.118811	0.2	0.484981
		0.21	0.10716	0.21	0.531231	0.21	0.126106	0.21	0.534125
		0.22	0.1079	0.22	0.64616	0.22	0.134965	0.22	0.576815
		0.23	0.128	0.23	0.751804	0.23	0.133923	0.23	0.738641
		0.24	0.13702	0.24	0.841388	0.24	0.138091	0.24	0.824022
		0.25	0.1552	0.25	0.97589	0.25	0.152161	0.25	0.946632
		0.26	0.15816	0.26	1.12043	0.26	0.16102	0.26	1.10349
		0.27	0.17988	0.27	1.30537	0.27	0.183948	0.27	1.28021
		0.28	0.18373	0.28	1.44188	0.28	0.171442	0.28	1.43658
		0.29	0.21284	0.29	1.60574	0.29	0.215214	0.29	1.71555
		0.3	0.21935	0.3	1.69708	0.3	0.221467	0.3	1.94539
		0.31	0.22925	0.31	1.86872	0.31	0.264718	0.31	2.10969
		0.32	0.25453	0.32	1.98164	0.32	0.267845	0.32	2.39711
		0.33	0.25911	0.33	2.14876	0.33	0.268366	0.33	2.73516
		0.34	0.27965	0.34	2.21727	0.34	0.286605	0.34	2.95556
		0.35	0.29015	0.35	2.23659	0.35	0.317349	0.35	3.28119
		0.36	0.3039	0.36	2.2775	0.36	0.292337	0.36	3.31793
		0.37	0.31587	0.37	2.22982	0.37	0.333504	0.37	3.43806
		0.38	0.34114	0.38	2.15328	0.38	0.322039	0.38	3.52195
		0.39	0.34765	0.39	2.0903	0.39	0.343926	0.39	3.50011
		0.4	0.35858	0.4	2.00924	0.4	0.328814	0.4	3.446
		0.41	0.37617	0.41	1.93999	0.41	0.366333	0.41	3.31396
		0.42	0.38977	0.42	1.85366	0.42	0.383008	0.42	3.19135
		0.43	0.41239	0.43	1.68002	0.43	0.351742	0.43	3.01314
		0.44	0.43663	0.44	1.56885	0.44	0.375192	0.44	2.81954
		0.45	0.44624	0.45	1.47776	0.45	0.39343	0.45	2.61056
		0.46	0.46959	0.46	1.35254	0.46	0.433555	0.46	2.39612
		0.47	0.50669	0.47	1.22984	0.47	0.457004	0.47	2.22089
		0.48	0.53669	0.48	1.15029	0.48	0.458567	0.48	2.06551
		0.49	0.58296	0.49	1.07225	0.49	0.506509	0.49	1.80193
		0.5	0.61755	0.5	1.00475	0.5	0.589363	0.5	1.68875
		0.51	0.67416	0.51	0.969366	0.51	0.656064	0.51	1.47083
		0.52	0.73387	0.52	0.945276	0.52	0.685767	0.52	1.33482
		0.53	0.81694	0.53	0.937246	0.53	0.737356	0.53	1.24249
		0.54	0.90681	0.54	0.96234	0.54	0.848871	0.54	1.1308
		0.55	1.00983	0.55	0.999478	0.55	0.953091	0.55	1.02208
		0.56	1.13133	0.56	0.997722	0.56	1.02761	0.56	0.911388
		0.57	1.27781	0.57	1.03938	0.57	1.15476	0.57	0.891036
		0.58	1.42059	0.58	1.08731	0.58	1.29285	0.58	0.776367
		0.59	1.62945	0.59	1.18065	0.59	1.43876	0.59	0.769418
		0.6	1.83209	0.6	1.22708	0.6	1.67012	0.6	0.720274
		0.61	2.09948	0.61	1.31214	0.61	1.83635	0.61	0.707368
		0.62	2.36036	0.62	1.38065	0.62	1.95881	0.62	0.697936
		0.63	2.61371	0.63	1.50411	0.63	2.17872	0.63	0.701908
		0.64	2.86971	0.64	1.5809	0.64	2.47314	0.64	0.67262
		0.65	3.16016	0.65	1.63485	0.65	2.64771	0.65	0.678081
		0.66	3.43671	0.66	1.66722	0.66	2.96037	0.66	0.679073
		0.67	3.64704	0.67	1.71665	0.67	3.09898	0.67	0.692972
		0.68	3.75967	0.68	1.74049	0.68	3.25583	0.68	0.69744
		0.69	3.87526	0.69	1.81778	0.69	3.45228	0.69	0.731692
		0.7	3.97931	0.7	1.79444	0.7	3.54712	0.7	0.708361
		0.71	3.88353	0.71	1.72117	0.71	3.47052	0.71	0.714814
		0.72	3.82929	0.72	1.67249	0.72	3.46375	0.72	0.679073
		0.73	3.62147	0.73	1.58215	0.73	3.34129	0.73	0.698929
		0.74	3.38808	0.74	1.49683	0.74	3.32774	0.74	0.668649
		0.75	3.11389	0.75	1.34778	0.75	3.05156	0.75	0.650282
		0.76	2.81946	0.76	1.30286	0.76	2.86709	0.76	0.61057
		0.77	2.49324	0.77	1.1932	0.77	2.65656	0.77	0.618513
		0.78	2.22467	0.78	1.09835	0.78	2.39549	0.78	0.582772
		0.79	1.96128	0.79	1.00701	0.79	2.14172	0.79	0.520722
		0.8	1.72523	0.8	0.903621	0.8	2.04427	0.8	0.487463
		0.81	1.535	0.81	0.869242	0.81	1.84938	0.81	0.480514
		0.82	1.33871	0.82	0.808767	0.82	1.66179	0.82	0.426903
		0.83	1.20849	0.83	0.733235	0.83	1.51327	0.83	0.399601
		0.84	1.07014	0.84	0.657452	0.84	1.40697	0.84	0.380738
		0.85	0.98796	0.85	0.595722	0.85	1.29858	0.85	0.334076
		0.86	0.89277	0.86	0.564104	0.86	1.18811	0.86	0.303796
		0.87	0.81916	0.87	0.512411	0.87	1.11307	0.87	0.272523
		0.88	0.73431	0.88	0.48782	0.88	1.00207	0.88	0.268055
		0.89	0.67386	0.89	0.42082	0.89	0.862419	0.89	0.225861
		0.9	0.62597	0.9	0.407018	0.9	0.859814	0.9	0.224869
		0.91	0.59286	0.91	0.368374	0.91	0.795719	0.91	0.196574
		0.92	0.53403	0.92	0.329479	0.92	0.736834	0.92	0.1792
		0.93	0.50285	0.93	0.30564	0.93	0.691499	0.93	0.164308
		0.94	0.47742	0.94	0.285565	0.94	0.62115	0.94	0.165797
		0.95	0.42229	0.95	0.251689	0.95	0.575294	0.95	0.137502
		0.96	0.38489	0.96	0.244663	0.96	0.521099	0.96	0.137006
		0.97	0.35844	0.97	0.230861	0.97	0.443456	0.97	0.114668
		0.98	0.34484	0.98	0.191966	0.98	0.444498	0.98	0.107222
		0.99	0.31291	0.99	0.175655	0.99	0.396557	0.99	0.109208
		1	0.27729	1	0.169382	1	0.369459	1	0.0863734
		1.01	0.25911	1.01	0.154075	1.01	0.363727	1.01	0.0898482
		1.02	0.21817	1.02	0.140524	1.02	0.306406	1.02	0.0749562
		1.03	0.20664	1.03	0.132745	1.03	0.2939	1.03	0.0749562
		1.04	0.17826	1.04	0.111165	1.04	0.251691	1.04	0.0719778
		1.05	0.17087	1.05	0.106146	1.05	0.230847	1.05	0.0670138
		1.06	0.14707	1.06	0.0858201	1.06	0.212609	1.06	0.0565894
		1.07	0.14618	1.07	0.0808014	1.07	0.193849	1.07	0.0531147
		1.08	0.12505	1.08	0.078292	1.08	0.183948	1.08	0.0476543
		1.09	0.10568	1.09	0.0790448	1.09	0.173005	1.09	0.0446759
		1.1	0.09548	1.1	0.0669999	1.1	0.146429	1.1	0.0466615
		1.11	0.09356	1.11	0.0659962	1.11	0.13757	1.11	0.0357407
		1.12	0.08676	1.12	0.0521947	1.12	0.124022	1.12	0.0426903
		1.13	0.07878	1.13	0.0534494	1.13	0.105262	1.13	0.0327623
		1.14	0.07228	1.14	0.0464232	1.14	0.110994	1.14	0.0277983
		1.15	0.06991	1.15	0.0404007	1.15	0.094319	1.15	0.0218415
		1.16	0.05883	1.16	0.035131	1.16	0.0823337	1.16	0.0253163
		1.17	0.05779	1.17	0.039397	1.17	0.0849392	1.17	0.017374
		1.18	0.05528	1.18	0.0286067	1.18	0.0755594	1.18	0.0233307
		1.19	0.04804	1.19	0.0281048	1.19	0.0713906	1.19	0.0134028
		1.2	0.04804	1.2	0.0271011	1.2	0.0651374	1.2	0.0198559

## Sheet: Figure2c
			control		3 nM Gs		10 nM Gs		30 nM Gs		100 nM Gs		300 nM Gs		1 μM Gs		3 μM Gs		10 μM Gs
		-0.2	0	-0.2	0	-0.2	0.000529611	-0.2	0.000904879	-0.2	0	-0.2	0	-0.2	0	-0.2	0.000494071	-0.2	0
		-0.19	0	-0.19	0	-0.19	0	-0.19	0	-0.19	0	-0.19	0	-0.19	0	-0.19	0	-0.19	0
		-0.18	0	-0.18	0	-0.18	0.000529611	-0.18	0	-0.18	0	-0.18	0.000325484	-0.18	0.00138392	-0.18	0	-0.18	0
		-0.17	0.00101445	-0.17	0	-0.17	0	-0.17	0	-0.17	0.000743566	-0.17	0	-0.17	0	-0.17	0	-0.17	0
		-0.16	0	-0.16	0.00107056	-0.16	0.000529611	-0.16	0	-0.16	0	-0.16	0.000325484	-0.16	0	-0.16	0	-0.16	0
		-0.15	0	-0.15	0.00107056	-0.15	0	-0.15	0.000904879	-0.15	0	-0.15	0	-0.15	0.000461306	-0.15	0.000988142	-0.15	0
		-0.14	0	-0.14	0.00071371	-0.14	0.00158883	-0.14	0	-0.14	0.00148713	-0.14	0.000976451	-0.14	0	-0.14	0.000494071	-0.14	0.000620783
		-0.13	0	-0.13	0	-0.13	0	-0.13	0	-0.13	0.00148713	-0.13	0.000650968	-0.13	0	-0.13	0	-0.13	0.000620783
		-0.12	0	-0.12	0	-0.12	0.000529611	-0.12	0.00045244	-0.12	0.000743566	-0.12	0.00162742	-0.12	0.00138392	-0.12	0	-0.12	0
		-0.11	0	-0.11	0.00107056	-0.11	0.00105922	-0.11	0	-0.11	0.000743566	-0.11	0.00162742	-0.11	0.000461306	-0.11	0.000988142	-0.11	0
		-0.1	0.00101445	-0.1	0.00107056	-0.1	0	-0.1	0.000904879	-0.1	0	-0.1	0.00162742	-0.1	0.00184522	-0.1	0.000494071	-0.1	0.00124157
		-0.09	0.000507225	-0.09	0.00107056	-0.09	0.000529611	-0.09	0.000904879	-0.09	0	-0.09	0.00130194	-0.09	0.00184522	-0.09	0.00148221	-0.09	0
		-0.08	0.00101445	-0.08	0.00178427	-0.08	0.00211844	-0.08	0.000904879	-0.08	0.00148713	-0.08	0.0019529	-0.08	0.000922611	-0.08	0.000988142	-0.08	0.000620783
		-0.07	0.00152168	-0.07	0.00071371	-0.07	0.00211844	-0.07	0.00180976	-0.07	0.000743566	-0.07	0.00130194	-0.07	0.00138392	-0.07	0.00247036	-0.07	0.00124157
		-0.06	0.00304335	-0.06	0.00178427	-0.06	0.00158883	-0.06	0.0022622	-0.06	0.000743566	-0.06	0.00260387	-0.06	0.00184522	-0.06	0.00148221	-0.06	0
		-0.05	0.0020289	-0.05	0.00214113	-0.05	0.00317766	-0.05	0.0022622	-0.05	0.00148713	-0.05	0.00358032	-0.05	0.00230653	-0.05	0.00395257	-0.05	0.00186235
		-0.04	0.0020289	-0.04	0.00214113	-0.04	0.00317766	-0.04	0.0045244	-0.04	0.00520496	-0.04	0.00260387	-0.04	0.00230653	-0.04	0.00494071	-0.04	0.00310391
		-0.03	0.00101445	-0.03	0.00356855	-0.03	0.00582572	-0.03	0.00678659	-0.03	0.00594853	-0.03	0.00358032	-0.03	0.00599697	-0.03	0.00247036	-0.03	0.00186235
		-0.02	0.00557948	-0.02	0.00356855	-0.02	0.00370727	-0.02	0.00316708	-0.02	0.00966636	-0.02	0.00520774	-0.02	0.00507436	-0.02	0.00642292	-0.02	0.00434548
		-0.01	0.00710116	-0.01	0.00892137	-0.01	0.00688494	-0.01	0.00678659	-0.01	0.00594853	-0.01	0.00748613	-0.01	0.00553567	-0.01	0.00592885	-0.01	0.00310391
		0	0.00760838	0	0.00428226	0	0.00582572	0	0.00542927	0	0.00966636	0	0.0113919	0	0.00738089	0	0.006917	0	0.00496626
		0.01	0.00913006	0.01	0.0121331	0.01	0.00741455	0.01	0.00904879	0.01	0.0111535	0.01	0.00878806	0.01	0.0124553	0.01	0.00642292	0.01	0.0037247
		0.02	0.00659393	0.02	0.00999194	0.02	0.00741455	0.02	0.00904879	0.02	0.00743566	0.02	0.0123684	0.02	0.0133779	0.02	0.0103755	0.02	0.00558704
		0.03	0.0106517	0.03	0.0114194	0.03	0.00476649	0.03	0.00995367	0.03	0.0133842	0.03	0.0152977	0.03	0.0133779	0.03	0.0123518	0.03	0.00931174
		0.04	0.0126806	0.04	0.0178427	0.04	0.0137699	0.04	0.0180976	0.04	0.017102	0.04	0.0139958	0.04	0.0161457	0.04	0.0108696	0.04	0.0124157
		0.05	0.0162312	0.05	0.0135605	0.05	0.0116514	0.05	0.0144781	0.05	0.0230506	0.05	0.0211564	0.05	0.0179909	0.05	0.0128458	0.05	0.0161403
		0.06	0.0502153	0.06	0.0449637	0.06	0.0423688	0.06	0.0466013	0.06	0.0468447	0.06	0.0576106	0.06	0.0516662	0.06	0.0410079	0.06	0.034143
		0.07	0.0492009	0.07	0.0574536	0.07	0.0577275	0.07	0.0615318	0.07	0.0691517	0.07	0.0667242	0.07	0.0548954	0.07	0.0385375	0.07	0.0459379
		0.08	0.0436214	0.08	0.0499597	0.08	0.0444873	0.08	0.0610793	0.08	0.0624596	0.08	0.0634693	0.08	0.055818	0.08	0.0449605	0.08	0.051525
		0.09	0.0486936	0.09	0.0574536	0.09	0.0556091	0.09	0.0583647	0.09	0.084023	0.09	0.079418	0.09	0.0576632	0.09	0.0439723	0.09	0.051525
		0.1	0.056302	0.1	0.0545988	0.1	0.0540203	0.1	0.0642464	0.1	0.0914587	0.1	0.0829984	0.1	0.0687345	0.1	0.0518775	0.1	0.0838056
		0.11	0.0461575	0.11	0.0485323	0.11	0.0471353	0.11	0.0633415	0.11	0.0951765	0.11	0.0969942	0.11	0.0742702	0.11	0.0652174	0.11	0.0825641
		0.12	0.0456503	0.12	0.0563831	0.12	0.0513722	0.12	0.0615318	0.12	0.101869	0.12	0.101551	0.12	0.0779607	0.12	0.0726285	0.12	0.0918758
		0.13	0.0446358	0.13	0.0485323	0.13	0.0556091	0.13	0.0656037	0.13	0.113766	0.13	0.125637	0.13	0.0908772	0.13	0.0923913	0.13	0.105533
		0.14	0.0410853	0.14	0.0446069	0.14	0.0571979	0.14	0.0683184	0.14	0.131611	0.14	0.125962	0.14	0.114865	0.14	0.100296	0.14	0.121053
		0.15	0.0497081	0.15	0.0578105	0.15	0.0534907	0.15	0.078272	0.15	0.141278	0.15	0.151675	0.15	0.104255	0.15	0.125494	0.15	0.135331
		0.16	0.0552876	0.16	0.058881	0.16	0.0466057	0.16	0.059722	0.16	0.16061	0.16	0.189106	0.16	0.148079	0.16	0.126482	0.16	0.13471
		0.17	0.0578237	0.17	0.0538851	0.17	0.0656717	0.17	0.0674135	0.17	0.156149	0.17	0.220678	0.17	0.172067	0.17	0.142292	0.17	0.1583
		0.18	0.0613743	0.18	0.0538851	0.18	0.0736159	0.18	0.0868684	0.18	0.192584	0.18	0.250622	0.18	0.217736	0.18	0.197134	0.18	0.166991
		0.19	0.0532587	0.19	0.0692298	0.19	0.102215	0.19	0.101346	0.19	0.231249	0.19	0.287077	0.19	0.252334	0.19	0.212945	0.19	0.171336
		0.2	0.0644176	0.2	0.0802923	0.2	0.0921522	0.2	0.124421	0.2	0.278094	0.2	0.360636	0.2	0.317378	0.2	0.272727	0.2	0.219757
		0.21	0.0786199	0.21	0.0724415	0.21	0.110689	0.21	0.141161	0.21	0.339066	0.21	0.428988	0.21	0.410101	0.21	0.318182	0.21	0.23031
		0.22	0.083185	0.22	0.0824335	0.22	0.124458	0.22	0.163783	0.22	0.438704	0.22	0.503849	0.22	0.516662	0.22	0.379941	0.22	0.284939
		0.23	0.0907934	0.23	0.0899274	0.23	0.13558	0.23	0.178714	0.23	0.491497	0.23	0.616141	0.23	0.627837	0.23	0.498518	0.23	0.337085
		0.24	0.0958656	0.24	0.107056	0.24	0.173183	0.24	0.234364	0.24	0.600802	0.24	0.775302	0.24	0.768074	0.24	0.630435	0.24	0.405371
		0.25	0.08775	0.25	0.112766	0.25	0.17689	0.25	0.247032	0.25	0.795616	0.25	0.932836	0.25	0.9752	0.25	0.767787	0.25	0.510904
		0.26	0.112604	0.26	0.108841	0.26	0.215022	0.26	0.290466	0.26	1.02612	0.26	1.1086	0.26	1.16987	0.26	0.982213	0.26	0.7139
		0.27	0.125285	0.27	0.125256	0.27	0.224025	0.27	0.330733	0.27	1.16889	0.27	1.34946	0.27	1.42451	0.27	1.20356	0.27	0.802051
		0.28	0.124777	0.28	0.151306	0.28	0.240973	0.28	0.373263	0.28	1.41724	0.28	1.55972	0.28	1.72436	0.28	1.43231	0.28	1.01684
		0.29	0.12072	0.29	0.165937	0.29	0.255272	0.29	0.456512	0.29	1.56446	0.29	1.7983	0.29	2.06849	0.29	1.78014	0.29	1.2217
		0.3	0.149124	0.3	0.178427	0.3	0.305056	0.3	0.481848	0.3	1.83587	0.3	2.02907	0.3	2.33375	0.3	2.09091	0.3	1.583
		0.31	0.143545	0.31	0.210187	0.31	0.348484	0.31	0.494969	0.31	1.98978	0.31	2.31712	0.31	2.62391	0.31	2.36018	0.31	1.86297
		0.32	0.187166	0.32	0.209831	0.32	0.35378	0.32	0.554238	0.32	2.2307	0.32	2.46456	0.32	2.9316	0.32	2.71492	0.32	2.17771
		0.33	0.180572	0.33	0.224105	0.33	0.361724	0.33	0.587267	0.33	2.25672	0.33	2.71519	0.33	3.21069	0.33	3.02421	0.33	2.39746
		0.34	0.187673	0.34	0.244089	0.34	0.396678	0.34	0.590886	0.34	2.30357	0.34	2.82878	0.34	3.39567	0.34	3.24654	0.34	2.77428
		0.35	0.184123	0.35	0.263716	0.35	0.385556	0.35	0.598578	0.35	2.34744	0.35	2.86719	0.35	3.38644	0.35	3.48419	0.35	3.15171
		0.36	0.220643	0.36	0.266214	0.36	0.374964	0.36	0.638845	0.36	2.29093	0.36	2.9261	0.36	3.4335	0.36	3.55978	0.36	3.37395
		0.37	0.203905	0.37	0.243732	0.37	0.40727	0.37	0.613056	0.37	2.17196	0.37	2.88802	0.37	3.48424	0.37	3.75988	0.37	3.51053
		0.38	0.243468	0.38	0.29726	0.38	0.406211	0.38	0.586362	0.38	2.09686	0.38	2.77377	0.38	3.37722	0.38	3.59338	0.38	3.80167
		0.39	0.265279	0.39	0.298331	0.39	0.405152	0.39	0.586362	0.39	1.82843	0.39	2.69273	0.39	3.13734	0.39	3.51532	0.39	3.81223
		0.4	0.269337	0.4	0.286554	0.4	0.386616	0.4	0.557858	0.4	1.71764	0.4	2.39621	0.4	2.90761	0.4	3.32411	0.4	3.74456
		0.41	0.292669	0.41	0.302613	0.41	0.346365	0.41	0.546095	0.41	1.49159	0.41	2.27513	0.41	2.69818	0.41	3.14822	0.41	3.68372
		0.42	0.305857	0.42	0.306181	0.42	0.387675	0.42	0.542475	0.42	1.37485	0.42	2.03818	0.42	2.40525	0.42	2.86759	0.42	3.58378
		0.43	0.336798	0.43	0.315103	0.43	0.360135	0.43	0.52121	0.43	1.21647	0.43	1.80969	0.43	2.14369	0.43	2.63883	0.43	3.27401
		0.44	0.335276	0.44	0.348647	0.44	0.378672	0.44	0.535688	0.44	1.07817	0.44	1.64109	0.44	1.86737	0.44	2.31126	0.44	3.02942
		0.45	0.348464	0.45	0.373627	0.45	0.372846	0.45	0.478681	0.45	0.994892	0.45	1.4279	0.45	1.61918	0.45	2.04644	0.45	2.75255
		0.46	0.385999	0.46	0.357925	0.46	0.369139	0.46	0.499946	0.46	0.833538	0.46	1.31072	0.46	1.46003	0.46	1.83794	0.46	2.41546
		0.47	0.399186	0.47	0.381835	0.47	0.383968	0.47	0.515329	0.47	0.772565	0.47	1.14147	0.47	1.2446	0.47	1.58004	0.47	2.21744
		0.48	0.422012	0.48	0.411097	0.48	0.378142	0.48	0.522115	0.48	0.68185	0.48	1.03569	0.48	1.12651	0.48	1.36314	0.48	1.96602
		0.49	0.435199	0.49	0.437147	0.49	0.418922	0.49	0.554691	0.49	0.640954	0.49	0.935766	0.49	0.91846	0.49	1.17638	0.49	1.6786
		0.5	0.461068	0.5	0.486393	0.5	0.439047	0.5	0.555596	0.5	0.625339	0.5	0.826078	0.5	0.852493	0.5	1.07065	0.5	1.54202
		0.51	0.500631	0.51	0.519224	0.51	0.433221	0.51	0.580028	0.51	0.629057	0.51	0.790926	0.51	0.779145	0.51	0.967885	0.51	1.28937
		0.52	0.552368	0.52	0.58096	0.52	0.513722	0.52	0.646084	0.52	0.595597	0.52	0.753169	0.52	0.694265	0.52	0.857708	0.52	1.13107
		0.53	0.585338	0.53	0.613433	0.53	0.562446	0.53	0.642012	0.53	0.572546	0.53	0.739499	0.53	0.689652	0.53	0.806818	0.53	0.995735
		0.54	0.635046	0.54	0.65697	0.54	0.630237	0.54	0.738834	0.54	0.658056	0.54	0.673751	0.54	0.642138	0.54	0.716897	0.54	0.888961
		0.55	0.706058	0.55	0.77152	0.55	0.702264	0.55	0.832941	0.55	0.720516	0.55	0.670822	0.55	0.610769	0.55	0.670949	0.55	0.771633
		0.56	0.878007	0.56	0.840036	0.56	0.80236	0.56	0.877733	0.56	0.724977	0.56	0.685143	0.56	0.620917	0.56	0.661561	0.56	0.759217
		0.57	0.961192	0.57	0.98028	0.57	0.967598	0.57	1.03428	0.57	0.814205	0.57	0.70988	0.57	0.633834	0.57	0.650198	0.57	0.673549
		0.58	1.13466	0.58	1.12695	0.58	1.16779	0.58	1.16503	0.58	0.891536	0.58	0.720296	0.58	0.655977	0.58	0.662055	0.58	0.603401
		0.59	1.34567	0.59	1.33571	0.59	1.31555	0.59	1.3546	0.59	1.02092	0.59	0.764887	0.59	0.683655	0.59	0.65168	0.59	0.669204
		0.6	1.53233	0.6	1.5723	0.6	1.52316	0.6	1.57947	0.6	1.15253	0.6	0.829007	0.6	0.73486	0.6	0.713933	0.6	0.649959
		0.61	1.79558	0.61	1.79819	0.61	1.89548	0.61	1.81519	0.61	1.26704	0.61	0.897684	0.61	0.800827	0.61	0.748024	0.61	0.705209
		0.62	2.08216	0.62	2.04406	0.62	2.14174	0.62	2.16628	0.62	1.52505	0.62	1.00151	0.62	0.880171	0.62	0.806818	0.62	0.721349
		0.63	2.46207	0.63	2.40199	0.63	2.58397	0.63	2.38617	0.63	1.68715	0.63	1.08419	0.63	0.970587	0.63	0.908597	0.63	0.824399
		0.64	2.87901	0.64	2.75742	0.64	2.92875	0.64	2.69066	0.64	1.95707	0.64	1.13529	0.64	1.09468	0.64	0.979743	0.64	0.879649
		0.65	3.41464	0.65	3.16066	0.65	3.36673	0.65	3.06754	0.65	2.14221	0.65	1.33123	0.65	1.23768	0.65	1.14822	0.65	1.00443
		0.66	3.7839	0.66	3.54785	0.66	3.79254	0.66	3.34805	0.66	2.43815	0.66	1.42952	0.66	1.28381	0.66	1.22134	0.66	1.1112
		0.67	4.26323	0.67	3.92469	0.67	4.26019	0.67	3.71046	0.67	2.66569	0.67	1.57436	0.67	1.40652	0.67	1.34042	0.67	1.21922
		0.68	4.6401	0.68	4.22837	0.68	4.53664	0.68	3.99414	0.68	2.87611	0.68	1.68731	0.68	1.56198	0.68	1.40613	0.68	1.26515
		0.69	4.91806	0.69	4.42	0.69	4.88301	0.69	4.20905	0.69	3.18395	0.69	1.86112	0.69	1.68284	0.69	1.50543	0.69	1.41166
		0.7	5.16964	0.7	4.58487	0.7	5.07949	0.7	4.32577	0.7	3.06424	0.7	1.90148	0.7	1.74696	0.7	1.60326	0.7	1.46008
		0.71	5.23254	0.71	4.66231	0.71	5.02389	0.71	4.2941	0.71	3.07762	0.71	1.92621	0.71	1.73359	0.71	1.60277	0.71	1.51036
		0.72	5.05298	0.72	4.5267	0.72	4.92644	0.72	4.09639	0.72	2.89247	0.72	1.88715	0.72	1.76496	0.72	1.60178	0.72	1.43835
		0.73	4.83132	0.73	4.25407	0.73	4.58113	0.73	3.95794	0.73	2.76532	0.73	1.8367	0.73	1.66162	0.73	1.4837	0.73	1.47436
		0.74	4.3383	0.74	3.92255	0.74	4.22894	0.74	3.68738	0.74	2.4902	0.74	1.77616	0.74	1.55368	0.74	1.42688	0.74	1.32972
		0.75	3.87114	0.75	3.51217	0.75	3.77453	0.75	3.25802	0.75	2.21062	0.75	1.6284	0.75	1.39914	0.75	1.27816	0.75	1.17452
		0.76	3.3695	0.76	3.17244	0.76	3.24281	0.76	2.83906	0.76	1.86933	0.76	1.45003	0.76	1.22984	0.76	1.1003	0.76	1.07706
		0.77	2.79887	0.77	2.77383	0.77	2.73597	0.77	2.3925	0.77	1.57264	0.77	1.32895	0.77	1.11867	0.77	0.958992	0.77	0.926208
		0.78	2.4357	0.78	2.36666	0.78	2.23125	0.78	2.08982	0.78	1.27522	0.78	1.17239	0.78	0.933221	0.78	0.854743	0.78	0.811363
		0.79	2.05832	0.79	2.06476	0.79	1.87323	0.79	1.84912	0.79	1.04843	0.79	1.03504	0.79	0.800365	0.79	0.718379	0.79	0.717625
		0.8	1.69109	0.8	1.8014	0.8	1.54646	0.8	1.54372	0.8	0.934663	0.8	0.926327	0.8	0.6712	0.8	0.612154	0.8	0.576086
		0.81	1.39994	0.81	1.55268	0.81	1.33197	0.81	1.30574	0.81	0.745053	0.81	0.822497	0.81	0.567867	0.81	0.532609	0.81	0.47614
		0.82	1.22292	0.82	1.41207	0.82	1.12119	0.82	1.18041	0.82	0.629801	0.82	0.762283	0.82	0.50513	0.82	0.45751	0.82	0.413441
		0.83	1.07785	0.83	1.22972	0.83	0.95171	0.83	1.04197	0.83	0.499677	0.83	0.687747	0.83	0.446083	0.83	0.360672	0.83	0.386127
		0.84	0.957642	0.84	1.13052	0.84	0.803949	0.84	0.887234	0.84	0.424576	0.84	0.600192	0.84	0.382884	0.84	0.352273	0.84	0.287422
		0.85	0.839458	0.85	1.06057	0.85	0.684786	0.85	0.834299	0.85	0.396321	0.85	0.570248	0.85	0.353821	0.85	0.319664	0.85	0.278111
		0.86	0.721782	0.86	0.906768	0.86	0.607993	0.86	0.761003	0.86	0.331631	0.86	0.51166	0.86	0.320607	0.86	0.283103	0.86	0.262591
		0.87	0.646712	0.87	0.832185	0.87	0.55715	0.87	0.697662	0.87	0.306349	0.87	0.44754	0.87	0.277245	0.87	0.258399	0.87	0.238381
		0.88	0.596497	0.88	0.762599	0.88	0.488831	0.88	0.639297	0.88	0.255043	0.88	0.37333	0.88	0.243108	0.88	0.226285	0.88	0.245209
		0.89	0.521428	0.89	0.671958	0.89	0.453876	0.89	0.579575	0.89	0.252813	0.89	0.369424	0.89	0.222811	0.89	0.195652	0.89	0.199892
		0.9	0.456503	0.9	0.639127	0.9	0.410448	0.9	0.551976	0.9	0.216378	0.9	0.323531	0.9	0.196978	0.9	0.202075	0.9	0.171336
		0.91	0.38752	0.91	0.57525	0.91	0.338951	0.91	0.488635	0.91	0.208942	0.91	0.288053	0.91	0.195594	0.91	0.195158	0.91	0.171957
		0.92	0.355058	0.92	0.521365	0.92	0.317766	0.92	0.449272	0.92	0.22307	0.92	0.270802	0.92	0.160534	0.92	0.156621	0.92	0.147125
		0.93	0.322595	0.93	0.496385	0.93	0.276457	0.93	0.40991	0.93	0.216378	0.93	0.231744	0.93	0.154537	0.93	0.145751	0.93	0.132847
		0.94	0.312958	0.94	0.420732	0.94	0.269042	0.94	0.396789	0.94	0.199276	0.94	0.223607	0.94	0.154076	0.94	0.121542	0.94	0.122915
		0.95	0.284553	0.95	0.419661	0.95	0.234617	0.95	0.37281	0.95	0.192584	0.95	0.193663	0.95	0.13793	0.95	0.109684	0.95	0.122294
		0.96	0.251584	0.96	0.377552	0.96	0.2182	0.96	0.328019	0.96	0.156149	0.96	0.191059	0.96	0.114865	0.96	0.097332	0.96	0.0937382
		0.97	0.245497	0.97	0.306895	0.97	0.228262	0.97	0.297253	0.97	0.167302	0.97	0.176412	0.97	0.108407	0.97	0.108696	0.97	0.0763563
		0.98	0.242961	0.98	0.305111	0.98	0.224555	0.98	0.255176	0.98	0.129381	0.98	0.159487	0.98	0.0987194	0.98	0.0958498	0.98	0.0695276
		0.99	0.219629	0.99	0.289766	0.99	0.192249	0.99	0.214004	0.99	0.0966636	0.99	0.164695	0.99	0.111636	0.99	0.0731225	0.99	0.0583536
		1	0.168399	1	0.257292	1	0.17689	1	0.1855	1	0.119714	1	0.125637	1	0.095029	1	0.0726285	1	0.042834
		1.01	0.130864	1.01	0.229815	1.01	0.137169	1.01	0.170117	1.01	0.0907151	1.01	0.121405	1.01	0.0756541	1.01	0.0652174	1.01	0.0360054
		1.02	0.107532	1.02	0.210544	1.02	0.124458	1.02	0.142518	1.02	0.0817923	1.02	0.123358	1.02	0.0742702	1.02	0.0568182	1.02	0.0266937
		1.03	0.092315	1.03	0.193772	1.03	0.104333	1.03	0.13166	1.03	0.0579982	1.03	0.106759	1.03	0.0613537	1.03	0.0548419	1.03	0.028556
		1.04	0.0928223	1.04	0.178427	1.04	0.0926818	1.04	0.111753	1.04	0.0587417	1.04	0.105782	1.04	0.0475145	1.04	0.0494071	1.04	0.0235897
		1.05	0.0740549	1.05	0.149522	1.05	0.0778527	1.05	0.104966	1.05	0.0535368	1.05	0.0846258	1.05	0.0405949	1.05	0.0360672	1.05	0.0211066
		1.06	0.0598526	1.06	0.136319	1.06	0.0603756	1.06	0.0841538	1.06	0.034204	1.06	0.0826729	1.06	0.0378271	1.06	0.0266798	1.06	0.0217274
		1.07	0.0639104	1.07	0.122758	1.07	0.0540203	1.07	0.0818916	1.07	0.0483318	1.07	0.0761632	1.07	0.0322914	1.07	0.0192688	1.07	0.0161403
		1.08	0.0522442	1.08	0.108127	1.08	0.0540203	1.08	0.0669611	1.08	0.0327169	1.08	0.0631438	1.08	0.033214	1.08	0.0247036	1.08	0.0161403
		1.09	0.0603598	1.09	0.1067	1.09	0.0439577	1.09	0.0660562	1.09	0.0379219	1.09	0.0667242	1.09	0.0221427	1.09	0.0192688	1.09	0.0136572
		1.1	0.0329697	1.1	0.0938528	1.1	0.0434281	1.1	0.0565549	1.1	0.0260248	1.1	0.0537048	1.1	0.0327527	1.1	0.0187747	1.1	0.00993252
		1.11	0.0400708	1.11	0.0874294	1.11	0.0307174	1.11	0.0533879	1.11	0.0282555	1.11	0.049799	1.11	0.0193748	1.11	0.0187747	1.11	0.0124157
		1.12	0.0319552	1.12	0.0756532	1.12	0.031247	1.12	0.0619842	1.12	0.0208199	1.12	0.0436148	1.12	0.0179909	1.12	0.00988142	1.12	0.0124157
		1.13	0.0329697	1.13	0.0710141	1.13	0.0344247	1.13	0.0429818	1.13	0.022307	1.13	0.049799	1.13	0.0124553	1.13	0.0167984	1.13	0.00931174
		1.14	0.0218107	1.14	0.0563831	1.14	0.028599	1.14	0.0488635	1.14	0.0193327	1.14	0.0358032	1.14	0.0115326	1.14	0.00889328	1.14	0.0117949
		1.15	0.020289	1.15	0.0592379	1.15	0.0238325	1.15	0.0420769	1.15	0.0193327	1.15	0.0341758	1.15	0.0101487	1.15	0.0143281	1.15	0.00993252
		1.16	0.0223179	1.16	0.0567399	1.16	0.0243621	1.16	0.0402671	1.16	0.0178456	1.16	0.0335248	1.16	0.016607	1.16	0.00741107	1.16	0.00682861
		1.17	0.0142023	1.17	0.0460343	1.17	0.0227733	1.17	0.0348378	1.17	0.0133842	1.17	0.0322229	1.17	0.0078422	1.17	0.0103755	1.17	0.00931174
		1.18	0.011159	1.18	0.0485323	1.18	0.0185364	1.18	0.0352903	1.18	0.00743566	1.18	0.0237603	1.18	0.0083035	1.18	0.00790514	1.18	0.00496626
		1.19	0.0131879	1.19	0.0371129	1.19	0.0227733	1.19	0.0343854	1.19	0.00966636	1.19	0.0227839	1.19	0.0078422	1.19	0.00642292	1.19	0.00434548
		1.2	0.00963728	1.2	0.0349718	1.2	0.0153587	1.2	0.0289561	1.2	0.00817923	1.2	0.0188781	1.2	0.0083035	1.2	0.00395257	1.2	0.00682861

## Sheet: Figure2d
		High FRET				Low FRET
	-9.2	84.825	83.577	85.703		8.631	8.855	5.967
	-8.5	83.624	85.234	84.783		7.841	7.051	7.754
	-8	82.135	85.245	83.987		12.168	7.92	8.843
	-7.5	75.144	82.318	77.421		18.231	12.526	18.693
	-7	52.54	55.044	60.787		43.157	40.892	32.955
	-6.5	41.175	41.724	38.611		55.157	53.464	57.823
	-6	34.31	38.898	32.646		62.953	57.538	64.743
	-5.5	31.382	33.949	32.749		66.155	63.042	64.719
	-5	27.868	30.302	27.853		69.397	66.353	69.154

## Sheet: Figure2f
		High FRET				Low FRET
	-9.2	9.4	9.21	10.28		0.56886	0.61436	0.14607
	-8.5	10.9	10.32	8.26		0.58401	0.22805	0.22726
	-8	8.53915	8.58	8.94741		0.53037	0.14607	0.31677
	-7.5	8.4251	6.20223	6.58258		0.708832	0.518649	0.851529
	-7	2.83164	4.27526	5.00746		1.59346	2.51042	1.81801
	-6.5	2.98493	2.22666	2.3712		2.63871	3.23848	4.64922
	-6	2.27319	3.77075	1.62105		3.39941	5.37187	4.19315
	-5.5	1.97423	2.16334	1.66913		3.59437	3.93087	3.85922
	-5	1.99645	2.53793	2.19274		4.57259	4.91045	3.97209

[truncated: 15 more sheets: Figure3b, Figure 3C, Figure3d, Figure3Ε, Figure4c, Figure 5b, Figure 5c, Figure 5d, Figure 5e, Figure 5f, Figure 5g, Figure 5h, Figure 6c, Figure 6d, Figure 6e]
